# Supplementary material for: Salary Differences by Gender, Race, and Ethnicity Among Assistant Professors at US Medical Schools
Source: JAMA Netw Open. 2025 May 14;8(5):e259583. doi: 10.1001/jamanetworkopen.2025.9583 (PMC12079292; doi:10.1001/jamanetworkopen.2025.9583)
Supplement: Supplement 1. — eTable 1. Mean Salary Values and Ratios Calculated Based on Mean Values [file jamanetwopen-e259583-s001.xlsx]

## Sheet: eTable  Mean Salaries
eTable. Mean Salary for Assistant Professor Faculty Across Specialties
	Gender			Race & Ethnicity					Gender-Race-Ethnicity
Specialty	Men	Women		Asian		URiM		White	Asian men		Asian women		URiM men		URiM women		White men	White women
	Mean, $	Mean, $	Ratio	Mean, $	Ratio	Mean, $	Ratio	Mean, $	Mean, $	Ratio	Mean, $	Ratio	Mean, $	Ratio	Mean, $	Ratio	Mean, $	Mean, $	Ratio
Overall	373580	295240	0.79	329570	0.97	312680	0.92	340830	367020	0.97	292750	0.77	348740	0.92	284940	0.75	377750	298840	0.79
Total 19 Clinical Specialtiesᵃ	363200	286600	0.79	306000	0.96	292970	0.92	319030	363930	0.97	291350	0.78	332520	0.89	280520	0.75	374120	295880	0.79
Non-Surgical Specialties
Anesthesiology	464240	426920	0.92	451290	1	453160	1	453290	465920	1	429510	0.92	474790	1.02	429000	0.92	465890	429960	0.92
Dermatology	425080	382890	0.9	384560	0.94	366150	0.89	411280	441200	1.02	350590	0.81	410010*	0.94	354800*	0.82	434320	399090	0.92
Family Medicine	236700	265390	1.12	257540	1.02	238520	0.94	253540	276080	1.03	246850	0.92	252050	0.94	232680	0.87	268950	237820	0.88
Internal Medicine	330920	272300	0.82	264430	1.01	260260	0.99	262460	330280	1.01	275660	0.84	314370	0.96	268200	0.82	327490	270100	0.82
Clinical Pathology	255860	249800	0.98	238500	0.93	247610	0.96	256870	242860	0.94	236830	0.91	268750*	1.04	237230*	0.91	259330	254390	0.98
Pediatrics	252900	228010	0.9	237550	1.01	227510	0.96	236050	253660	1.01	229720	0.91	248060	0.99	222650	0.88	251650	228420	0.91
Psychiatry	269760	259430	0.96	268880	1.02	258600	0.98	264570	271180	1	266390	0.98	272360	1.01	253680	0.94	270480	259110	0.96
Radiology	463300	431280	0.93	443000	0.96	459510	1	461800	449400	0.95	431040	0.92	477910	1.01	436500	0.93	470850	440000	0.93
Emergency Medicine	335560	316190	0.94	326400	0.99	319250	0.97	329400	341090	1.01	308310	0.92	325430	0.97	311590	0.93	336220	319340	0.95
Neurology	283970	252940	0.89	271270	1.01	262500	0.97	269590	290580	1.03	250570	0.88	272890	0.96	255760	0.9	283140	253270	0.89
Physical Medicine & Rehabilitation	318200	258290	0.81	291000	0.97	288410	0.97	298620	311950	0.94	269410	0.81	311170	0.93	268520	0.81	333100	250910	0.75
Surgical Specialties
Obstetrics & Gynecology	405890	349110	0.86	341300	0.92	335740	0.9	372530	338130	0.78	341600	0.79	349390	0.8	331300	0.76	434590	355260	0.82
General Surgery	446300	394780	0.88	403760	0.94	408740	0.95	430960	444220	0.99	352570	0.78	369170	0.82	460350*	1.02	449430	397940	0.89
Neurosurgery	747860	583450	0.78	714690	0.98	722460	0.99	728750	739000	0.98	591870	0.79					753100	574590	0.76
Orthopedic Surgery	625330	477200	0.76	580130	0.95	504250	0.83	607470	619800	0.98	397240*	0.63	529140*	0.83	464550*	0.73	634790	491470	0.77
Plastic Surgery	609270	498940	0.82	625140	1.15	485220*	0.89	543810	664930*	1.13	573740*	0.97					589190	491210	0.83
Urology	447940	398640	0.89	416280	0.93	393100	0.87	449310	424100	0.92	401140*	0.87	430650*	0.93	354600*	0.77	461460	413020	0.9
Ophthalmology	370050	299690	0.81	330250	0.97	306240	0.9	339730	381810	1.04	299310	0.82	373400*	1.02	264980*	0.72	367080	306670	0.84
Otolaryngology	435230	367910	0.85	371720	0.9	367100	0.89	413020	399350	0.92	342710	0.79	380450*	0.88	341520*	0.79	431850	382010	0.88
*<30 survey respondents in specialty
a: "Overall" includes all of the specialties reported in the AAMC Faculty Salary Report. "Total 19 Clinical Specialties" only includes the 19 specialties focused on in the analysis.
Owda D, Mensah MO, Yang D, Canavan ME, Gross CP, Chaudhry SI. Salary differences by gender, race, and ethnicity among assistant professors at US medical schools. JAMA Netw Open. 2025;8(5):e259583.doi:10.1001/jamanetworkopen.2025.9583
